# Supplementary material for: The mechanism of a high-affinity allosteric inhibitor of the serotonin transporter
Source: Nat Commun. 2020 Mar 20;11:1491. doi: 10.1038/s41467-020-15292-y (PMC7083837; doi:10.1038/s41467-020-15292-y)
Supplement: Supplementary file 7 — Source Data [file 41467_2020_15292_MOESM7_ESM.xlsx]

## Sheet: Fig 1
Fig 1B
[3H]S-CIT									[3H]IMI
S-CIT conc	cpm (n=3)								S-CIT conc	cpm (n=3)
-8	0.9986	1.0008	1.0006						-8	1.0007	1.0007	1.0007
-6.386	0.8692	0.9349	0.9713						-6.3856	1.0345	1.0519	0.9629
-5.91	0.7902	0.8151	0.8256						-5.9101	1.0007	0.991	0.9358
-5.432	0.5738	0.5484	0.6144						-5.4318	0.9516	0.9281	0.9056
-4.955	0.3184	0.2505	0.3644						-4.9547	0.96126	0.94126	1.03549
-4.478	0.1226	0.092	0.2077						-4.4776	0.71927	0.69399	0.80415
-4	0.023	0.0515	0.0798						-4	0.46175	0.45931	0.56343
-3.523	0.0573	0.0558	0.0166						-3	0.26368	0.24633	0.29719
nsb	0	0	0						nsb	0	0	0
Fig 1C
[3H]S-CIT									[3H]IMI
R-CIT conc	cpm (n=3)								R-CIT conc	cpm (n=3)
-8	1	1	1	0.9988	0.9995	1.0004			-8	1	1	1
-6.86273	0.9954	0.9945	1.0375	1.0635	1.0542	1.0111			-6.3856	0.87997	0.88722	0.91246
-6.38561	0.9602	0.9945	1.0109	1.059	1.0247	1.0224			-5.9101	0.81153	0.81408	0.85765
-5.9101	0.9874	0.9801	0.9928	0.9874	1.0228	1.0782			-5.4318	0.54085	0.60473	0.62262
-5.4318	0.8146	0.8432	0.8361	0.8763	0.8706	0.8396			-4.9547	0.27824	0.33242	0.34199
-4.95468	0.6043	0.6458	0.5456	0.5847	0.6348	0.6284			-4.4776	0.15102	0.1369	0.17136
-4.47756	0.399	0.4255	0.3268	0.3442	0.4298	0.4176			-4	0.0532	0.1013	0.1266
-4	0.1984	0.2271	0.2344	0.2612	0.2498	0.2149			-3	0.0962	0.0935	0.0187
nsb	0	0	0	0	0	0			nsb	0	0	0
Fig 1D - E494Q
[3H]S-CIT														[3H]IMI
S-CIT							R-CIT							S-CIT								R-CIT
-8	1.0006	1.001	0.9992	1.0005	1.0006		-8	0.9994	0.999	1.0006	0.9989	0.999		-8	0.9991	1.0008	0.9989	1.0006	1	1		-8	1.0001	0.9994	1.0008	1.0003	1.0009
-6.386	1.0483	0.9933	0.9855	0.9638	1.0179		-6.386	1.0345	1.0088	1.0031	1.0066	0.8565		-6.386	0.9247	0.9402	0.9757	1.0094		0.9896		-6.386	1.052	1.003	0.9943	0.9806	0.9403
-5.91	0.9804	1.0098	0.9768	0.9955	1.0246		-5.91	1.0478	1.0078	1.0229	1.0169	1.0063		-5.91	0.9007	0.9856	0.9072	0.9953	0.9095	0.9884		-5.91	0.9739	0.9552	0.9159	0.9842	0.9932
-5.432	1.0063	0.9817	0.9463	0.9557	0.9722		-5.432	1.0863	0.9818	0.9724	1.0582	0.9648		-5.432	0.9188	0.9617	0.9499	0.9573	0.901	0.986		-5.432	1.1501*	1.0846	1.0393	1.0558	0.9983
-4.955	0.9203	0.8133	0.8411	0.802	0.8145		-4.955	0.8989	0.9042	0.8477	0.9787	0.8965		-4.955	0.9262	0.981	0.8898	0.9678	0.8239	0.9095		-4.955	0.9173	0.9994	0.8995	0.9697	0.8893
-4.478	0.6991	0.604	0.6541	0.5784	0.6188		-4.478	0.7619	0.7624	0.7244	0.7335	0.7561		-4.478	0.8258	0.8446	0.8135	0.8664	0.6431	0.7811		-4.478	0.89	0.8892	0.8185	0.8903	0.752
-4	0.5057	0.3508	0.3814	0.3198	0.3825		-4	0.6826	0.5429	0.5129	0.5436	0.5273		-4	0.5466	0.5161	0.5284	0.5012	0.5265	0.5978		-4	0.7177	0.673	0.7177	0.7005	0.7143
-3.523	0.312	0.1942	0.1978	0.181	0.2185		-3.523	0.4807	0.3428	0.2902	0.2858	0.3529		-3.523	0.3801	0.3316	0.3815	0.3239	0.3437	0.3763		-3.523	0.3764	0.3807	0.371	0.3742	0.3389
nsb	0	0	0	0	0		nsb	0	0	0	0	0		nsb	0	0	0	0	0	0		nsb	0	0	0	0	0
Fig 1E - T497A
[3H]S-CIT														[3H]IMI
S-CIT							R-CIT							S-CIT								R-CIT
-8	1.0038	0.9983	0.9982				-8	0.9999	1.0007	0.999				-8	1.0012	1.007	0.999					-8	1.0009	1	1
-6.3856	0.8281	0.9614	0.8328				-6.3856	1.0005	1.0776	1.0689				-6.3856	0.9524	0.916	0.87					-6.863	1.0483	0.8746	0.8373
-5.9101	0.8773	0.8269	0.6387				-5.9101	0.9038	0.9759	1.0245				-5.9101	0.8227	0.892	0.898					-6.386	1.0463	0.7693	1.022
-5.4318	0.8086	0.5316	0.1906*				-5.4318	0.8021	0.7979	0.8839				-5.4318	0.6329	0.728	0.663					-5.91	1.0861	0.8278	0.7867
-4.9547	0.3873	0.2193	0.317				-4.9547	0.5704	0.5485	0.634				-4.9547	0.25	0.73	0.606					-5.432	0.8659	0.8029	0.7187
-4.4776	0.1837	0.0847	0.1236				-4.4776	0.3277	0.337	0.3653				-4.4776	0.127	0.122	0.044					-4.955	0.5528	0.5526	0.5404
-4	0.1226	0.0953	0.1668				-4	0.1835	0.1588	0.1649				-4	0.0919	0.247	0.138					-4.478	0.2336	0.2253	0.2271
-3.5229	0.0607	0.0366	0.0325				-3.5229	0.1779	0.0378	0.1372				-3.5229	0.0651	0.014						-4	0.0533		0.0213
nsb	0	0	0				nsb	0	0	0				nsb	0	0	0					-2	0	0	0

## Sheet: Fig 3
Figure 3B - [3H]S-CIT dissociation
[AE56461]							[AF60098]								[Lu AF60097]
-10	1	1	1				-10	1	1.0002	0.9994	0.9991				-10		1	1	1	1
-8							-8					1.0001	1.0002		-8	1.0009	1.0005	0.9989	0.999	1
-6.86273	0.952	1.031	0.987				-6.86273	0.9567	0.9433	0.9549	0.955	0.9328	0.9433		-6.86273	0.9943	0.9294	0.9623
-6.38561	0.927	1.032	0.97				-6.38561	0.9034	0.9599	0.9936	0.9692	0.7987	0.9599		-6.38561	0.8673	0.9045	0.9664	0.838	0.8643
-5.9101	0.912	1.007	0.973				-5.9101	0.8911	0.8934	0.9427	0.8853	0.874	0.8934		-5.9101	0.7519	0.9034	0.8094	0.7437	0.8779
-5.4318	0.892	0.93	0.888				-5.4318	0.5633	0.6811	0.7156	0.7059	0.6013	0.6811		-5.4318	0.6087	0.8042	0.6275	0.541	0.6453
-4.95468	0.654	0.732	0.716				-4.95468	0.4162	0.4138	0.3863	0.3758	0.4105	0.4138		-4.95468	0.4248	0.6032	0.3921	0.3044	0.3481
-4.47756	0.466	0.496	0.522				-4.47756	0.2923	0.2326	0.3084	0.2756	0.2914	0.2326		-4.47756	0.2646	0.3943	0.2986	0.219	0.3366
-4	0.304	0.27	0.327				-4	0.2182	0.1573	0.2661	0.1701	0.2211	0.1573		-4	0.1541	0.1918	0.2298
nsb	0	0	0				nsb	0	0	0	0	0	0		nsb	0	0	0	0	0
Figure 3C - [3H]IMI dissociation
[AE56461]							[AF60098]								[LuAF60097]
-10	1	0.9996	0.9996	1.0011	1		-10	0.9996	1.0005	0.9996	0.9998	1.0011	1		-10	1	1	1	1	1
-8.7712	0.9594	0.977	0.9693	1.1187	1.1091		-8.7712			0.9008	0.7553*	1.0634	0.9834		-8.7712	0.9679		0.8619
-8.2941	1.0028	1.006	0.9639	1.0302	1.0089		-8.2941			0.7482*	0.8331*	1.2196*	0.9681		-8.2941	0.7767	0.8969	0.8389	0.8612	0.685
-7.817	0.9119	0.9318	0.9209	0.831	0.9158		-7.817	0.9341	0.8939	0.9715	0.8219	0.9518	0.9715		-8
-7.3398	0.67791	0.678	0.684	0.67901	0.71505		-7.3398	0.781	0.6966	0.612	0.7825	0.9163	0.612		-7.817	0.6907	0.7383	0.5957	0.7538	0.5364
-6.8627	0.44852	0.449	0.476	0.43758	0.45799		-6.8627	0.5939	0.5386	0.6134	0.7993	0.6981	0.6134		-7.3398	0.5967	0.5153	0.3551	0.4862	0.4455
-6.3856	0.26087	0.261	0.334	0.31447	0.26274		-6.3856	0.3481	0.3211	0.425	0.6028	0.4774	0.425		-6.8627	0.2924	0.2927	0.1429	0.2758	0.4624
-5.9101	0.12053	0.121	0.184	0.1786	0.12442		-5.9101	0.1901	0.1781	0.1806	0.2397	0.2132	0.1806		-6.3856	0.1088	0.2025	0.0432	0.144	0.25
-5.4318	0.0763	0.076	0.0996	0.0916	0.07313		-5.4318	0.0796	0.0404	0.0942	0.0802	0.0816	0.0942		-5.9101	0.0752		0.014	0.1258	0.1187
-4.9547	0.01294	0.013	0.14	0.06047	0.08012		-4.9547	0.0267	0.0497	0.0516	0.0511	0.0549	0.0516		-5.4318					0.0325
-4.4776	0.06439	0.064	0.0867	0.04446	0.04701										nsb	0	0	0	0	0
nsb	0	0	0	0	0		nsb	0	0	0	0	0	0

## Sheet: Fig 4
Fig 4B
[3H]IMI Dissociation by Lu AF60097 on S2 mutants
[LuAF60097]	R104K					I179F						A331D				L406E				E494K				F556R				A486E-K490A
-10	1	1	1	1		1	1	1	1	1		1.0002	0.9996	0.9998		1	1	1		0.9989	0.9996	0.999		0.9994	1	0.9993
-8.771																												1	1	1
-8.294							0.9747													0.8606	0.9262	0.8913
-7.817	0.9753	0.7981	0.836	0.9683		0.8727	0.9098	0.7625	0.9051	0.9984						1.016	1.0012	1.0446		0.8258	0.83	0.9008		1.0105	1.0461	1.0752		1.04	0.999	0.8949
-7.34	1.0439	0.7759	0.8174	0.7536		0.9686	0.7597	0.5801	0.9419	0.9626		0.9855	0.9441	1.0485		0.9622	0.9861	1.0073		0.7153	0.7476	0.7791		0.9037	0.974	0.9436		1	1.03	0.8514
-6.863	0.8956	0.6502	0.7387	0.7045		0.8071	0.6328	0.2071	0.8048	0.9213		1.0294	1.1129	0.9351		0.8533	0.8586	0.8107		0.5705	0.5743	0.4488		0.8916	0.9284	1.1444		1.01	0.967	0.9554
-6.386	0.5872	0.4706	0.6618	0.5459		0.6921	0.4313	0.3721	0.5304	0.7789		0.9951	1.0052	1.0336		0.6157	0.6402	0.5827		0.3078	0.3762	0.3174		0.8951	0.9119	1.0348		0.93	0.8402	0.7554
-5.91	0.3316	0.2892	0.4871	0.3865		0.4366	0.2053	0.3735	0.4474	0.4332		0.8665	0.8882	0.9518		0.3505	0.3638	0.3072		0.1958	0.2217	0.1263		0.9275	0.8928	1.1003		0.664	0.6181	0.6285
-5.432							0.159					0.7451	0.6969	0.749						0.0801	0.1174	0.0764		0.8774	0.8997	1.0893		0.4714	0.3471	0.3282
-4.955												0.4404	0.4549	0.4274										0.7868	0.8286	0.9748		0.2089	0.1837	0.2062
-4.478												0.2078	0.1902	0.1898														0.1103	0.0997	0.2163
-4
nsb	0	0	0	0		0	0	0	0	0		0	0	0						0	0	0		0	0	0		0	0	0

## Sheet: Fig 5
Fig 5A
WT - 5-HT uptake inhibition by Lu AF60097						G556R
[Lu AF60097]						[Lu AF60097]
-10	1.07515	0.9201	1.00005	1.00005		-10	1.01265	1.01893	1.06771
-8.993	1.05675	0.95365	1.0503	1.0037		-9	0.960816	0.969162	0.900876
-8.516	1.0459	0.9619	1.09	0.98535		-8	0.999222	0.893431	0.918261
-8.039	1.00095	0.9962	1.0824	0.99195		-7.5	0.915612	0.824154	0.929652
-7.562	0.87655	0.87935	0.8866	0.86785		-7	0.746714	0.595477	0.611281
-7.085	0.62975	0.6317	0.66995	0.64625		-6.5	0.578512	0.51004	0.402066
-6.607	0.4614	0.41835	0.4643	0.4717		-6	0.267125	0.208883	0.198801
-6.13	0.2983	0.26505	0.2225	0.21285		-5.5	0.135446	0.130044	0.0983168
-5.653	0.1263	0.13735	0.08825	0.08815		-5	0.0474553	0.054934	0.0215081
-5.176	0.05125	0.05845	0.02855	0.03175		-4.5	0.0183434	0.0333238	0.00182777
-4.699	0.0201	0.0192	0.0071	0.0103		-4	0.00065512	0.0181201	-0.00950013
nsb	0	0	0	0		-3	-0.00266143	0.0164945	-0.0111366
						nsb	0	0	0
Fig 5B
µM 5HT	Control					10 nM AF60097					20 nM AF60097					80 nM AF60097					160 nM AF60097					320 nM AF60097					640 nM AF60097
0.0701	138.2	153.5	132.8	163.8	151.2	157.1	144.5	133.2	177.8	152.1	179.6	150.8	139.5	149	129.6	71.55	83.25	72.45	87.3	92.7	93.15	87.75	87.75	102.2	85.05	56.97	59.94	57.78	63.72	63.72	37.26	36.72	41.04	36.45	38.34
0.1474	252.9	284	255.6	306.9	280.4	268.7	257.4	246.6	314.6	289.4	295.7	305.6	246.2	292.1	271.4	149	175.1	138.2	177.3	172.8	193.5	184.1	172.4	177.3	155.3	124.2	120.2	98.55	160.4	125	82.89	76.41	75.6	73.71	75.6
0.2395	299.3	395.6	392	443.7	429.8	351.5	378.9	356.9	437.9	401.9	431.1	402.3	370.8	428	381.2	239.4	237.2	197.1	278.1	258.3	283.1	275.9	262.8	254.3	202.5	170.4	178.2	155	215.5	193.6	119.3	114.2	114.2	108	121.2
0.4844	537.3	636.8	599.4	645.3	647.1	523.8	549	515.3	604.4	585	624.2	642.2	563.4	555.8	512.1	296.1	324.9	295.7	40.5	414.5	469.4	426.6	404.6	365.9	356	301.6	284.3	264.9	361.3	325.1	212.8	190.6	179.6	191.2	199.3
0.9149	825.8	685.4	754.2	750.6	693.9	722.7	699.3	729.5	794.7	828.9	770.4	882.5	842.9	625.5	602.6	771.8	789.3	758.3	579.2	580.5	680.9	630.9	676.8	593.1	569.3	451.4	426.6	453.9	487.1	483	354.2	332.6	328.6	347	346.4
1.8115	995	955.4	1149*	1017	902.7	989.6	888.3	984.2	1189	1077	1184	1207	1084	749.7	841.5	1051	1005	912.6	850.5	781.2	932.9	901.4	830.7	780.8	826.7	658.3	619.9	601	761.1	681.5	603.7	542.7	543.2	527.6	481.4
3.2831	1020	943.2		1055	952.7	974.7	972.9	984.6	1059	1548	1254	1218	1422	814.5	855.9	1124	1152	923	900.5	909.9	1065	986.4	986.9	863.6	824.9	659.3	697.4	704.4	752.2	790.6	686.1	671.2	594.8	663.1	650.7
6.4	1221	1041		1070	1154	1007	944.1	923.4	1229	1247	1323	1395	1304	950.9	812.3	1303	1418	1054	937.8	939.6	1225	1120	1136	1009	925.2	812.2	773.8	798.7	920.2	916.1	750.6	735.5	768.7	747.4	787.1
Fig 5C
ctrl	4 nM IMI	27 nM AF60097	4 nM IMI + 27 nM AF60097
100	92	100	65
100	89	97	64
100	92	97	65
100	89	96	65
100	87	91
	87	88
	89

## Sheet: Fig 6
Fig 6A
time	Saline							Lu AF60097
-40	110.34	94.1	97.49	91.46	120.94	110.9		100	108.37	101.72	103.57	105.89	68.26
-20	102.47	102.75	97.49	104.27	115.81	90.85		103.69	101.06	99.13	103.53	109.41	104.22
0	115.6	103.15	105.03	104.27	63.24	98.25		96.31	90.57	99.15	92.9	84.7	127.51
20	87.19	57.94	106.39	132.75	125.46	73.6		72.88	103.31	446.62	186.1	92.86	129.49
40	91.31	73.81	122.3	57.46	135.11	82.48		87.91	101.15	234.87	193.61	97.37	179.19
60	82.63	49.75	110.67	86.86	126.69	61.28		85.85	822.91	506.39	202.94	129.77	214.5
80	78.69	47.1	76.41	103.81	65.91	104.65		126.26	869.08	318.91	293.99	366.29	237.17
100	56.89	73.47	84.94	27.38	83.37	114.35		970.99	657.94	244.56	212	285.08	280.25
120	96.62	47.34	85.32	75.76	93.63	115.01		1203.28	857.21	309.65	178.18	402.94	665.14
Fig 6B
Time	Saline												Lu AF60097																Imipramine																Lu AF60097+Imipramine
-40		131.05	165.54	70.83	82.08		105.14	54.13		98.34	123.26		98.41	131.26			120.63	87.45	121.36	138.4	108.61		82.38	85.26	67.86	55.86	116.12		77.25	153.32	98.52	112.22		48.77		123.66	115.15	92.18		91.72	110.66		146.17		82.09	131.93	106.82
-20		111.71	80.3	77.03	98.94	104.47	98.5		130.42	101.66	99.77		82.9	68.74		63.17	118.09	116.98	90.87	53.59	72.14	140.16	110.01	123.83			103.96			78.71	95.19	134.52		153.47	62.91	92.78	108.46	107.82	100.99		89.34	99.55	118.31		129.52	100.42	140.3	100.01
0	93.27	57.24	54.16	152.13		95.53	96.35	145.87	69.58		76.97		118.7		135.89	60.87	61.27	95.57	87.77	108.01	119.25	59.84	107.61	90.91	132.14	144.14	79.93		122.75	67.98	106.29	53.26		97.76	35.3	83.56	76.39		99.01			100.45	91.28		88.38	67.65	52.88	99.99
20	39.35	42.41		111.17	37.85	84.53	63.96	108.92	39.97		66.43		107.73	80.01			48.33	61.9		91.01		69.99	60.01	75.39		98.26	58.9		120.07		53.2	54.73	34.06	42.77		50.81	81.77	73.46	75.04	81.55		64.74	78.78		92.63	101.9	97.54	109.45	70.71
40	27.82			19.34		97.9	175.12		34.21	24.71			30.52			119.34	41.18	67.93	73.09	45.08	76.52	81.2	79.4	79.48		119.34	70.46		45.1	81.07	34.14	79.1	28.53	14.72	70.6	26.7	125.92	104.23	123.38	114.79	92.3	83.95			102.28	197.65	80.51	150.64	124.24
60	24.28	42.21	104.91	74.11	270.81		84.04	129.88		31.99				86.8		107.08	88.46	103.98	200.13	25.1	55.53	86.84	110.97	74.59		80.49	53.2		75.21	40.72	21.82	73.5	27.74	69.51		33.73	105.07	114.84	132.38	85.83	105.7	101.67			124.81	344.36	252.39	112.44	111.41
80	42.2		159.96	44.45		96.52	99.94	100.32		92.94			127.05		139.5		93.94	83.43	151.3	21.02	98.58	20.87	59.11	48.12	49.21	97.74	58.8		19.48	111.28	23.37	63.45	41.42	80.36		30.09	130.88	129.09	89.64	74.62		123.24			188.06	262.93	72.27	191.52	120.27
100	107.7		99.42	55.17	111.28	290.3	66.12				48.4		186.14		81.1	115.5	79.13	72.52		20.3		34.41	76.42	57.75	39.91	80.03	52.05		149.39	61.46	17.37	161.23			82.92	43.29	59.31	147.27	94.93	133.96	42.55	103.58	57.4		173.12	236.46		141.36	129.8
120	166.79			78.75	250.3	73.91	65.88	117.41	10.34	33.94						174.84	104.5	51.56		125.73	167.61	38.37	12.73	35.39	45.14	166.83	38.08				218.21	143.72	51.66	6.22		33.09	122.87	157.74	127.19	68.28		78.84				213.84	53.11	215.34	173.42
140		102.21	202.11	254.42	91.58		7.73	119.91		45.37	16.56		103.23				69.19	118.76		49.43	140.97	80.91	15.89	40.86	67.59	97.76	56.8				107.74	75.93	55.29	12.84	75.74	27.22		159.46	145.66	83.98	31.72	73.66	19.64		80.94	274.9	100.18	129.81
160	37.27	46.03	66.5		10.19	127.58	121.9	111.44		192.94	21.9		155.23				65.08	72.42	79	116.76	134.94	37.09		62.75		51.83	52.84		15.29	69.46	19.94	51.52	86.27		157.5	23.91	66.23	119.77	128.08	81.64	63.93	77.31	25.97			219.91	310.93	159.57	62.4
Fig 6B Inset
AUC
Saline		Lu AF60097		Imipramine		Lu AF60097 + Imipramine
102		160		104		160
90		33		84		338
140		22		92		165
91		96		130		215
219		107		62		168
173		114		48		226
118		155		101		360
161		78		46		139
25		140		143		99
75		79		182		139
63		75		163
		81		129
		29		74
		143		127
		77		74
				73
[truncated: 5 more columns]

## Sheet: Fig S6
Figure S6 - S1 Binding of Lu AF60097
Displacement of [3H]S-CIT binding					Displacement of [3H]IMI binding
[Lu AF60097]					[Lu AF60097]
-10	1.00013	1.00031	0.93472		-10	1	1	1
-9	0.99903		0.97772		-7.6679	1.05232	1.0159
-8.2985	0.97772		0.90578		-7.3668	1.04898	0.979761
-7.8213	0.90578				-7.0658	1.09759	0.999277	0.833873
-7.6679	0.93472	1.00928	0.80956		-6.7648	1.06122	1.08782	0.890507
-7.3668	0.80956	1.0297	0.74873		-6.4638	1.15399	1.03975	1.01133
-7.0658	0.74873	0.83787	0.62007		-6.1627	1.17291	1.15576	0.956311
-6.7648	0.62007	0.63841	0.43618		-5.8617	1.11837	1.16119	1.00971
-6.4638	0.43618	0.48185	0.28884		-5.5607	1.05009	0.998916	1.0302
-6.1627	0.28884	0.30817	0.153		-5.2596	0.922078	1.02855	1.04045
-5.8617	0.153	0.19008	0.01462		-4.9586	0.803711	0.808095	0.978964
-5.5607	0.01462	0.11149	0.04933
-5.2596	0.04933	0.06013	0.02221
-4.9586	0.02221	0.02599
